# Supplementary material for: Energy Utilization in Premature Neonates Undergoing Screening for Retinopathy of Prematurity
Source: Pediatr Rep. 2025 Mar 3;17(2):29. doi: 10.3390/pediatric17020029 (PMC11932259; doi:10.3390/pediatric17020029)
Supplement: Supplementary file 1 [file pediatrrep-17-00029-s001.zip]

Archive with 1 entries (1 files):
- pediatrrep-3445547-supplementary.pdf
